# Supplementary material for: Expression Profile, Regulatory Network, and Putative Role of microRNAs in the Developmental Process of Asian Honey Bee Larval Guts
Source: Insects. 2023 May 16;14(5):469. doi: 10.3390/insects14050469 (PMC10231108; doi:10.3390/insects14050469)
Supplement: Supplementary file 1 [file insects-14-00469-s001.zip]

Archive with 1 entries (1 files):
- insects-2319024-supplementary.xlsx
