# Supplementary material for: Expression Profile, Regulatory Network, and Putative Role of microRNAs in the Developmental Process of Asian Honey Bee Larval Guts
Source: Insects. 2023 May 16;14(5):469. doi: 10.3390/insects14050469 (PMC10231108; doi:10.3390/insects14050469)
Supplement: Supplementary file 1 [file insects-14-00469-s001.zip › insects-2319024-supplementary.xlsx]

## Sheet: primer
miR-6001-y	LOOP: CTCAACTGGTGTCGTGGAGTCGGCAATTCAGTTGAGTAGTGGTA
miR-3759-y	LOOP: CTCAACTGGTGTCGTGGAGTCGGCAATTCAGTTGAGCGGACACC
miR-3793-x	LOOP: CTCAACTGGTGTCGTGGAGTCGGCAATTCAGTTGAGTGGCCAGG
miR-1-z	LOOP: CTCAACTGGTGTCGTGGAGTCGGCAATTCAGTTGAGATACATAC
miR-8503-x	LOOP: CTCAACTGGTGTCGTGGAGTCGGCAATTCAGTTGAGCTCCTGTT
miR-6001-y	F: CGCGCGTTCTCTTTGGTTGT
miR-3759-y	F: CGCGCGGACTCACGTCGACT
miR-3793-x	F: CGCGCGAGCGTGTTTTC
miR-1-z	F: CGCGCGTGGAATGTAAAGAA
miR-8503-x	F: CGCGAGCGGCGAGCG
Universal R primers	CTCAACTGGTGTCGTGGA
miR-8-y	LOOP: GTCGTATCCAGTGCGTGTCGTGGAGTCGGCAATTGCACTGGATACGACGACATCTT
miR-750-y	LOOP: GTCGTATCCAGTGCGTGTCGTGGAGTCGGCAATTGCACTGGATACGACTGAGCTGG
miR-184-y	LOOP: GTCGTATCCAGTGCGTGTCGTGGAGTCGGCAATTGCACTGGATACGACCCCTTATC
bantam-y	LOOP: GTCGTATCCAGTGCGTGTCGTGGAGTCGGCAATTGCACTGGATACGACAATCAGCT
miR-275-y	LOOP: GTCGTATCCAGTGCGTGTCGTGGAGTCGGCAATTGCACTGGATACGACCGCGCGCT
miR-9-z	LOOP: GTCGTATCCAGTGCGTGTCGTGGAGTCGGCAATTGCACTGGATACGACTCATACAG
miR-14-y	LOOP: GTCGTATCCAGTGCGTGTCGTGGAGTCGGCAATTGCACTGGATACGACATAGGAGA
miR-8-y	F: GCCGAGTAATACTGTCAGGT
miR-750-y	F: GCCGACCCAGATCTAACTCT
miR-184-y	F: GCCGACTGGACGGAGAACT
bantam-y	F: GCCGAGTGAGATCATTGTGA
miR-275-y	F: GCCGACTCAGGTACCTGAAG
miR-9-z	F: GCGGAGTCTTTGGTTATCTA
miR-14-y	F: GCCGAGTCAGTCTTTTTCTC
Universal R primers	CTCAACTGGTGTCGTGGA
